# Supplementary material for: p53 Affects Zeb1 Interactome of Breast Cancer Stem Cells
Source: Int J Mol Sci. 2023 Jun 6;24(12):9806. doi: 10.3390/ijms24129806 (PMC10297930; doi:10.3390/ijms24129806)
Supplement: Supplementary file 1 [file ijms-24-09806-s001.zip]

Archive with 1 entries (1 files):
- ijms-2398387-supplementary.pdf
